# Supplementary material for: Tethered Lipid Membranes as a Nanoscale Arrangement towards Non-Invasive Analysis of Acute Pancreatitis
Source: Biomedicines. 2021 Jun 29;9(7):755. doi: 10.3390/biomedicines9070755 (PMC8301313; doi:10.3390/biomedicines9070755)
Supplement: Supplementary file 1 [file biomedicines-09-00755-s001.zip]

Archive with 1 entries (1 files):
- biomedicines-1264353-supplementary.pdf
